# Supplementary material for: One step beyond a broad molecular phylogenetic analysis: Species delimitation of Adenomera marmorata Steindachner, 1867 (Anura: Leptodactylidae)
Source: PLoS One. 2020 Feb 21;15(2):e0229324. doi: 10.1371/journal.pone.0229324 (PMC7034910; doi:10.1371/journal.pone.0229324)
Supplement: S1 Fig — 50% majority rule consensus tree from Bayesian inference analysis of concatenated nuclear (POMC and RAG) and mitochondrial (COI, CYTB, and 16S). (TRE) [file pone.0229324.s001.tre]

#NEXUS
[ID: 5114434440]
begin taxa;
	dimensions ntax=227;
	taxlabels
		H_caparu
		A_J_MZUSPfield1549
		A_hylaedactyla_ZUFG101
		A_J_CFBH20222
		A_I_CHUNB27648
		A_marmorata_CFBH34389
		A_E_AA9972
		A_J_CFBH20218
		L_lineatus
		A_marmorata_CFBH15542
		A_J_CFBH17143
		A_J_CFBH17141
		A_K_MNRJ74640
		A_L_MTR20994
		A_J_CFBH32816
		A_marmorata_CFBH34404
		A_marmorata_CFBH34402
		A_ajurauna_MZUSPfield1548
		A_K_CFBH36001
		A_J_CFBH17139
		A_bokermanni_MTR18508
		A_B_ESTR307
		A_S_ITH0585
		A_R_MTR18496
		A_T_MHNC8385
		A_araucaria_MCP10769
		A_simonstuarti_LSU13787
		A_G_MTR12832
		A_M_MD2568
		A_K_CFBH19969
		A_marmorata_CTRU57
		L_rhodomystax
		A_thomei_CFBH10573
		A_heyeri_127AF
		A_N_CFBHt10241
		A_marmorata_UFMG10297
		A_ajurauna_BB459
		A_martinezi_CHUNB40218
		A_Q_AJC2490
		A_J_AF1562
		A_saci_MTR14648
		A_A_MNRJ47474
		A_nana_MTR18499
		A_F_MTR11092
		A_diptyx_IIBPH905
		A_H_AF970
		A_D_ZSM751
		A_andreae_317AF
		A_K_CFBH35995
		A_P_AJC2390
		A_marmorata_UFMG10302
		A_marmorata_CFBH27847
		A_marmorata_CFBHt14307
		A_K_CFBH35983
		A_K_UFMG13291
		A_O_CFBHt7321
		A_K_UFMG13289
		A_engelsi_MTR18497
		A_ajurauna_H182
		A_marmorata_CFBH12850
		A_thomei_UFMG9356
		A_marmorata_CFBH36130
		A_lutzi_ROM40167
		A_J_MZUSPfield1550
		A_saci_CHUNB49509
		A_J_BB319
		A_J_MZUSPfield1547
		A_andreae_MTR20955
		A_J_BB311
		A_marmorata_CFBH17451
		A_engelsi_MNRJ72224
		A_heyeri_269AF
		A_J_AF1506
		A_G_MTR12711
		A_J_H566
		A_marmorata_CFBHt14597
		A_marmorata_CFBHt14596
		A_H_CHUNB46027
		A_J_CFBH23923
		A_marmorata_CFBH34411
		A_S_CTMZ02241
		A_marmorata_CFBH6396
		A_marmorata_CFBH6395
		A_J_CFBH9212
		A_nana_CFBHT3251
		A_J_UFMG9471
		A_J_UFMG9470
		A_J_CFBH17142
		A_J_CFBH17140
		A_J_CFBH32818
		A_lutzi_ROM43842
		A_marmorata_MNRJ73063
		A_K_CFBH36006
		A_K_CFBH36005
		A_thomei_CTRU22
		A_K_CFBH36002
		A_K_CFBH36000
		A_J_CFBH17138
		A_J_CFBH17137
		A_marmorata_MTR14086_AF2113
		A_marmorata_CFBH15494
		A_K_CFBHt15856
		A_araucaria_MCP11241
		A_S_CFBHt10262
		A_marmorata_CFBH23957
		A_marmorata_AF906
		A_simonstuarti_APL13097
		A_engelsi_ZUFG093
		A_marmorata_CFBH11536
		A_marmorata_CFBH11535
		A_K_CFBH19968
		A_F_AF301
		A_marmorata_CFBH11533
		A_J_USNM303076
		A_marmorata_CFBH11532
		A_marmorata_CTRU56
		A_marmorata_CTRU55
		A_J_CTMZ01611
		A_marmorata_AF467
		A_hylaedactyla_MTR21603
		A_J_CFBH12305
		A_I_CHUNB46034
		A_diptyx_RGA5254
		A_araucaria_EMLG0609
		A_engelsi_TRPD1
		A_P_AJC2464
		A_marmorata_MNRJ75916
		A_marmorata_CMRJ1
		A_martinezi_CHUNB40220
		A_marmorata_UFMG10298
		A_marmorata_CFBH15500
		A_marmorata_UFMG10296
		A_K_CFBHt8938
		A_C_USNM268935
		A_marmorata_CFBH11512
		A_marmorata_CFBHt14296
		A_marmorata_CFBHt7953
		A_marmorata_CFBHt14293
		A_marmorata_CFBHt8026
		A_S_CY855
		A_J_CFBHt14301
		A_hylaedactyla_CTMZ06288
		A_marmorata_MNRJ65495
		A_J_AF771
		A_marmorata_CFBH32814
		A_hylaedactyla_UFMT2
		A_J_CFBHt3908
		A_J_UFMG2709
		A_J_UFMG2708
		A_andreae_MHNC10031
		A_J_CFBH12236
		A_marmorata_CFBH15443
		A_C_MNCN34687
		A_ajurauna_H33
		A_J_Ialc2
		A_K_CFBH35998
		A_ajurauna_CTMZ01602
		A_K_CFBH35996
		A_marmorata_CFBH27850
		A_ajurauna_CTMZ02393
		A_marmorata_UFMG10304
		A_marmorata_UFMG10300
		A_J_CFBHt633
		A_marmorata_MTR22738
		A_L_MTR21951
		A_marmorata_CFBH15434
		A_marmorata_CFBH27849
		A_marmorata_CFBH27848
		A_marmorata_CFBHt8006
		A_J_CFBH11355
		A_marmorata_UNIBAN1986
		A_marmorata_MRT9861
		A_marmorata_CFBHt14305
		A_S_978425
		A_K_CFBHt14292
		A_K_UFMG13290
		A_marmorata_CFBH12864
		A_marmorata_CFBH17477
		A_J_CFBH11542
		A_J_ITH63_AF1047
		A_J_MZUSPfield1568
		A_nana_MTR18505
		A_K_UFMG13288
		A_J_BB296
		A_K_UFMG13285
		A_K_UFMG13284
		A_E_ZUFG108
		A_marmorata_CFBH15416
		A_K_UFMG9354
		A_K_UFMG9353
		A_S_AF512
		A_marmorata_CFBH36132
		A_ajurauna_CTMZ01932
		A_marmorata_CFBH36131
		A_thomei_UFMG9355
		A_R_TRPD9
		A_marmorata_IGAdR2
		A_marmorata_CTRU130
		A_bokermanni_K1730
		A_M_MTR16429
		A_marmorata_CFBH15409
		A_J_MZUSP0257
		A_marmorata_CFBH15402
		A_marmorata_CFBH34391
		A_J_CFBHt14575
		A_J_CFBH20219
		A_J_CFBH32819
		A_J_CFBH12884
		A_J_CFBHt5853
		A_marmorata_CFBH15497
		A_marmorata_CFBH11534
		A_J_CFBHt5823
		A_marmorata_CFBHt3183
		A_marmorata_CFBHt14295
		A_marmorata_CFBHt14294
		A_marmorata_CFBHt14290
		A_J_CFBH15953
		A_J_CFBHt14303
		A_J_CFBHt14300
		A_K_MTR15574
		A_marmorata_CFBHt14314
		A_marmorata_CFBH27846
		A_J_CFBHt3854
		A_marmorata_CFBHt8001
		A_marmorata_CFBHt14306
		A_K_UFMG13287
		A_J_BB292
		;
end;
begin trees;
	translate
		1	H_caparu,
		2	A_J_MZUSPfield1549,
		3	A_hylaedactyla_ZUFG101,
		4	A_J_CFBH20222,
		5	A_I_CHUNB27648,
		6	A_marmorata_CFBH34389,
		7	A_E_AA9972,
		8	A_J_CFBH20218,
		9	L_lineatus,
		10	A_marmorata_CFBH15542,
		11	A_J_CFBH17143,
		12	A_J_CFBH17141,
		13	A_K_MNRJ74640,
		14	A_L_MTR20994,
		15	A_J_CFBH32816,
		16	A_marmorata_CFBH34404,
		17	A_marmorata_CFBH34402,
		18	A_ajurauna_MZUSPfield1548,
		19	A_K_CFBH36001,
		20	A_J_CFBH17139,
		21	A_bokermanni_MTR18508,
		22	A_B_ESTR307,
		23	A_S_ITH0585,
		24	A_R_MTR18496,
		25	A_T_MHNC8385,
		26	A_araucaria_MCP10769,
		27	A_simonstuarti_LSU13787,
		28	A_G_MTR12832,
		29	A_M_MD2568,
		30	A_K_CFBH19969,
		31	A_marmorata_CTRU57,
		32	L_rhodomystax,
		33	A_thomei_CFBH10573,
		34	A_heyeri_127AF,
		35	A_N_CFBHt10241,
		36	A_marmorata_UFMG10297,
		37	A_ajurauna_BB459,
		38	A_martinezi_CHUNB40218,
		39	A_Q_AJC2490,
		40	A_J_AF1562,
		41	A_saci_MTR14648,
		42	A_A_MNRJ47474,
		43	A_nana_MTR18499,
		44	A_F_MTR11092,
		45	A_diptyx_IIBPH905,
		46	A_H_AF970,
		47	A_D_ZSM751,
		48	A_andreae_317AF,
		49	A_K_CFBH35995,
		50	A_P_AJC2390,
		51	A_marmorata_UFMG10302,
		52	A_marmorata_CFBH27847,
		53	A_marmorata_CFBHt14307,
		54	A_K_CFBH35983,
		55	A_K_UFMG13291,
		56	A_O_CFBHt7321,
		57	A_K_UFMG13289,
		58	A_engelsi_MTR18497,
		59	A_ajurauna_H182,
		60	A_marmorata_CFBH12850,
		61	A_thomei_UFMG9356,
		62	A_marmorata_CFBH36130,
		63	A_lutzi_ROM40167,
		64	A_J_MZUSPfield1550,
		65	A_saci_CHUNB49509,
		66	A_J_BB319,
		67	A_J_MZUSPfield1547,
		68	A_andreae_MTR20955,
		69	A_J_BB311,
		70	A_marmorata_CFBH17451,
		71	A_engelsi_MNRJ72224,
		72	A_heyeri_269AF,
		73	A_J_AF1506,
		74	A_G_MTR12711,
		75	A_J_H566,
		76	A_marmorata_CFBHt14597,
		77	A_marmorata_CFBHt14596,
		78	A_H_CHUNB46027,
		79	A_J_CFBH23923,
		80	A_marmorata_CFBH34411,
		81	A_S_CTMZ02241,
		82	A_marmorata_CFBH6396,
		83	A_marmorata_CFBH6395,
		84	A_J_CFBH9212,
		85	A_nana_CFBHT3251,
		86	A_J_UFMG9471,
		87	A_J_UFMG9470,
		88	A_J_CFBH17142,
		89	A_J_CFBH17140,
		90	A_J_CFBH32818,
		91	A_lutzi_ROM43842,
		92	A_marmorata_MNRJ73063,
		93	A_K_CFBH36006,
		94	A_K_CFBH36005,
		95	A_thomei_CTRU22,
		96	A_K_CFBH36002,
		97	A_K_CFBH36000,
		98	A_J_CFBH17138,
		99	A_J_CFBH17137,
		100	A_marmorata_MTR14086_AF2113,
		101	A_marmorata_CFBH15494,
		102	A_K_CFBHt15856,
		103	A_araucaria_MCP11241,
		104	A_S_CFBHt10262,
		105	A_marmorata_CFBH23957,
		106	A_marmorata_AF906,
		107	A_simonstuarti_APL13097,
		108	A_engelsi_ZUFG093,
		109	A_marmorata_CFBH11536,
		110	A_marmorata_CFBH11535,
		111	A_K_CFBH19968,
		112	A_F_AF301,
		113	A_marmorata_CFBH11533,
		114	A_J_USNM303076,
		115	A_marmorata_CFBH11532,
		116	A_marmorata_CTRU56,
		117	A_marmorata_CTRU55,
		118	A_J_CTMZ01611,
		119	A_marmorata_AF467,
		120	A_hylaedactyla_MTR21603,
		121	A_J_CFBH12305,
		122	A_I_CHUNB46034,
		123	A_diptyx_RGA5254,
		124	A_araucaria_EMLG0609,
		125	A_engelsi_TRPD1,
		126	A_P_AJC2464,
		127	A_marmorata_MNRJ75916,
		128	A_marmorata_CMRJ1,
		129	A_martinezi_CHUNB40220,
		130	A_marmorata_UFMG10298,
		131	A_marmorata_CFBH15500,
		132	A_marmorata_UFMG10296,
		133	A_K_CFBHt8938,
		134	A_C_USNM268935,
		135	A_marmorata_CFBH11512,
		136	A_marmorata_CFBHt14296,
		137	A_marmorata_CFBHt7953,
		138	A_marmorata_CFBHt14293,
		139	A_marmorata_CFBHt8026,
		140	A_S_CY855,
		141	A_J_CFBHt14301,
		142	A_hylaedactyla_CTMZ06288,
		143	A_marmorata_MNRJ65495,
		144	A_J_AF771,
		145	A_marmorata_CFBH32814,
		146	A_hylaedactyla_UFMT2,
		147	A_J_CFBHt3908,
		148	A_J_UFMG2709,
		149	A_J_UFMG2708,
		150	A_andreae_MHNC10031,
		151	A_J_CFBH12236,
		152	A_marmorata_CFBH15443,
		153	A_C_MNCN34687,
		154	A_ajurauna_H33,
		155	A_J_Ialc2,
		156	A_K_CFBH35998,
		157	A_ajurauna_CTMZ01602,
		158	A_K_CFBH35996,
		159	A_marmorata_CFBH27850,
		160	A_ajurauna_CTMZ02393,
		161	A_marmorata_UFMG10304,
		162	A_marmorata_UFMG10300,
		163	A_J_CFBHt633,
		164	A_marmorata_MTR22738,
		165	A_L_MTR21951,
		166	A_marmorata_CFBH15434,
		167	A_marmorata_CFBH27849,
		168	A_marmorata_CFBH27848,
		169	A_marmorata_CFBHt8006,
		170	A_J_CFBH11355,
		171	A_marmorata_UNIBAN1986,
		172	A_marmorata_MRT9861,
		173	A_marmorata_CFBHt14305,
		174	A_S_978425,
		175	A_K_CFBHt14292,
		176	A_K_UFMG13290,
		177	A_marmorata_CFBH12864,
		178	A_marmorata_CFBH17477,
		179	A_J_CFBH11542,
		180	A_J_ITH63_AF1047,
		181	A_J_MZUSPfield1568,
		182	A_nana_MTR18505,
		183	A_K_UFMG13288,
		184	A_J_BB296,
		185	A_K_UFMG13285,
		186	A_K_UFMG13284,
		187	A_E_ZUFG108,
		188	A_marmorata_CFBH15416,
		189	A_K_UFMG9354,
		190	A_K_UFMG9353,
		191	A_S_AF512,
		192	A_marmorata_CFBH36132,
		193	A_ajurauna_CTMZ01932,
		194	A_marmorata_CFBH36131,
		195	A_thomei_UFMG9355,
		196	A_R_TRPD9,
		197	A_marmorata_IGAdR2,
		198	A_marmorata_CTRU130,
		199	A_bokermanni_K1730,
		200	A_M_MTR16429,
		201	A_marmorata_CFBH15409,
		202	A_J_MZUSP0257,
		203	A_marmorata_CFBH15402,
		204	A_marmorata_CFBH34391,
		205	A_J_CFBHt14575,
		206	A_J_CFBH20219,
		207	A_J_CFBH32819,
		208	A_J_CFBH12884,
		209	A_J_CFBHt5853,
		210	A_marmorata_CFBH15497,
		211	A_marmorata_CFBH11534,
		212	A_J_CFBHt5823,
		213	A_marmorata_CFBHt3183,
		214	A_marmorata_CFBHt14295,
		215	A_marmorata_CFBHt14294,
		216	A_marmorata_CFBHt14290,
		217	A_J_CFBH15953,
		218	A_J_CFBHt14303,
		219	A_J_CFBHt14300,
		220	A_K_MTR15574,
		221	A_marmorata_CFBHt14314,
		222	A_marmorata_CFBH27846,
		223	A_J_CFBHt3854,
		224	A_marmorata_CFBHt8001,
		225	A_marmorata_CFBHt14306,
		226	A_K_UFMG13287,
		227	A_J_BB292
		;
tree con_50_majrule = [&U] (1[&prob=1.00000000e+00,prob_stddev=0.00000000e+00,prob_range={1.00000000e+00,1.00000000e+00},prob(percent)="100",prob+-sd="100+-0"]:1.927124e-01[&length_mean=1.93727578e-01,length_median=1.92712400e-01,length_95%HPD={1.55426900e-01,2.34234700e-01}],32[&prob=1.00000000e+00,prob_stddev=0.00000000e+00,prob_range={1.00000000e+00,1.00000000e+00},prob(percent)="100",prob+-sd…
end;
