# Supplementary material for: One step beyond a broad molecular phylogenetic analysis: Species delimitation of Adenomera marmorata Steindachner, 1867 (Anura: Leptodactylidae)
Source: PLoS One. 2020 Feb 21;15(2):e0229324. doi: 10.1371/journal.pone.0229324 (PMC7034910; doi:10.1371/journal.pone.0229324)
Supplement: S2 Fig — (TRE) [file pone.0229324.s002.tre]

(H_caparu:1.14222413586463011903,((((A_lutzi_ROM40167:0.02218336142201087283,A_lutzi_ROM43842:0.03789174006170965836)100:0.19139227410917333816,(A_P_AJC2464:0.01051874574965241428,A_P_AJC2390:0.00249203865111924470)100:0.35280660391497098427)100:0.10392361635693782296,((A_Q_AJC2490:0.45870040464483891052,((A_heyeri_269AF:0.06325212224282522611,A_heyeri_127AF:0.09866040780085361117)100:0.27779779505270718598,((A_G_MTR12711:0.16410710520479293573,A_G_MTR12832:0.09140591602104641833)100:0.14939999280598514897,((A_F_MTR11092:0.10635620734092254835,A_F_AF301:0.14679576546736419762)85:0.04456593378829171170,(A_H_CHUNB46027:0.05868631529518338746,A_H_AF970:0.04876529658988405097)100:0.21025825544226084407)48:0.02441382451772374992)100:0.16160953569595140622)87:0.05175577639645961847)89:0.06041095217514604737,((((A_T_MHNC8385:0.13040106549015156867,(A_C_USNM268935:0.00575547430626221872,A_C_MNCN34687:0.00298419829944999515)100:0.13191128350049621809)100:0.20910725132825874750,(((A_D_ZSM751:0.18684289516506072393,(A_E_ZUFG108:0.08244685554027229857,A_E_AA9972:0.07097346650876486251)100:0.09471678577834534429)98:0.08947579203934359626,(A_simonstuarti_APL13097:0.07374127398097236885,A_simonstuarti_LSU13787:0.15810818540155247014)100:0.10467597660406986748)75:0.02771312624820322298,(A_andreae_MTR20955:0.16221219089876187658,(A_andreae_MHNC10031:0.23589655758575064914,A_andreae_317AF:0.09062878693660086915)66:0.01287322560546702750)100:0.14797898558115601952)100:0.14429159360387419642)100:0.18954746703448499545,((((A_thomei_CFBH10573:0.09052797400574867648,(A_thomei_CTRU22:0.11388150289856788233,(A_thomei_UFMG9355:0.00236691015285473176,A_thomei_UFMG9356:0.00384402083555452972)100:0.08932321923553938892)62:0.01564052296255678820)98:0.04912668847492914631,((A_M_MTR16429:0.01884247783426680478,A_M_MD2568:0.01969081581730460287)100:0.10171445785387796257,(A_L_MTR20994:0.04778975369055282058,A_L_MTR21951:0.01983650331538343650)100:0.12405035301688499549)100:0.06228921269311248760)100:0.15947432218664289727,((((A_R_MTR18496:0.08762729152835121993,A_R_TRPD9:0.10974552481938501525)100:0.07467260270854263193,(A_araucaria_EMLG0609:0.01436179249193904328,(A_araucaria_MCP11241:0.00327476726351435968,A_araucaria_MCP10769:0.00728275715964772034)100:0.03129804893427760859)100:0.12969638219982865257)100:0.05365367830633235163,(A_O_CFBHt7321:0.17133962246068279445,((A_bokermanni_K1730:0.10424622017566431698,A_bokermanni_MTR18508:0.09215403438343749976)100:0.07045833826749722806,(A_N_CFBHt10241:0.13558405186368044371,((A_engelsi_MTR18497:0.06675950276842970710,((A_engelsi_ZUFG093:0.00794324527167507288,A_engelsi_TRPD1:0.01019320809615936914)70:0.00904341429258335647,A_engelsi_MNRJ72224:0.01514679421474132530)94:0.03378693522361832929)100:0.09837966985171085754,((A_nana_MTR18505:0.07049452898443044069,A_nana_MTR18499:0.04997146295703796398)41:0.00918623574555197352,A_nana_CFBHT3251:0.06665063596113308952)100:0.05074979099658296494)69:0.02259674235296691563)19:0.00000100000050002909)66:0.02818602006798217804)100:0.06292220830741479531)96:0.03641095298560458743,((A_A_MNRJ47474:0.19229808231686698616,((((((A_K_CFBH36002:0.00754764140034375891,(A_K_CFBH36000:0.00372812170694126511,A_K_CFBH36001:0.00629820998020370979)45:0.00000100000050002909)52:0.00211043879014922477,A_K_CFBH36005:0.00371217089702006358)62:0.00330943341655506830,A_K_CFBH19969:0.00816492685636963263)54:0.00489441906054467746,(A_K_CFBH36006:0.00963236717480710561,((A_K_CFBHt8938:0.00188866463335156127,A_K_CFBH19968:0.00604702786611662022)62:0.00560018823879477462,(A_K_CFBH35995:0.00000100000050002909,(A_K_CFBH35998:0.00000100000050002909,A_K_CFBH35996:0.00000100000050002909)94:0.00754531283335117212)55:0.00154066006328347667)59:0.00139914946006853094)77:0.01019553412891460904)100:0.04190270438703298794,(A_K_CFBHt14292:0.00583725782054862405,((A_K_MNRJ74640:0.00431837333422483132,(((A_K_UFMG13284:0.00000100000050002909,(A_K_UFMG9354:0.00000100000050002909,((A_K_UFMG13285:0.00193771968206100844,(A_K_UFMG13287:0.00000100000050002909,(A_K_UFMG13289:0.00000100000050002909,(A_K_UFMG13290:0.00000100000050002909,A_K_CFBHt15856:0.00628856528274211127)48:0.00000100000050002909)39:0.00000100000050002909)36:0.00218038334522430112)45:0.00219722184159081881,(A_K_UFMG13291:0.00000100000050002909,A_K_CFBH35983:0.01138035121396226493)9:0.00000100000050002909)7:0.00000100000050002909)2:0.00000100000050002909)9:0.00000100000050002909,A_K_UFMG9353:0.00209503896612398335)22:0.00151604905668138094,A_K_UFMG13288:0.00362087504151858411)50:0.00460193979747789295)15:0.00000100000050002909,A_K_MTR15574:0.00218651126202072015)44:0.00658259675001739934)100:0.05911857591252904498)100:0.08502607050405538991,((((A_J_CFBH11542:0.00651521051598904187,(A_J_CFBH9212:0.00430411206965061483,A_J_CFBH11355:0.00000100000050002909)52:0.00205132453482569609)91:0.00634414594198044572,(A_J_CFBHt14301:0.00000100000050002909,(((A_J_MZUSPfield1547:0.00393100045971394273,A_J_UFMG9470:0.00000100000050002909)37:0.00000100000050002909,(A_J_MZUSPfield1549:0.00221393198502517746,A_J_MZUSPfield1568:0.00289836579474024537)69:0.00342187475103902100)39:0.00000100000050002909,A_J_UFMG9471:0.00000100000050002909)74:0.00316365264921924768)80:0.00376102782438891489)100:0.04041618451883739055,(((A_J_CFBH15953:0.01383485936521878373,((A_J_AF1562:0.00000100000050002909,(A_J_CFBHt3854:0.00687870037441515401,(A_J_CFBH23923:0.01479081342420565139,A_J_CFBH32816:0.00660445622696044423)19:0.00000100000050002909)61:0.00178913685657586599)45:0.00154720687450297023,A_J_CFBH12305:0.00856603101172902920)40:0.00000100000050002909)62:0.00125283438582265961,A_J_AF1506:0.00364653178361348329)93:0.01415885223968504046,(((((A_J_MZUSPfield1550:0.00191178970213143123,A_J_CFBHt3908:0.00452518245203267170)83:0.00895193366980713556,((A_J_CFBH17137:0.00214534435183384806,A_J_CFBHt633:0.00644580202974639419)18:0.00000100000050002909,(A_J_CFBH17141:0.00690596823124404319,A_J_CFBH17139:0.00000100000050002909)58:0.00256884483779742543)53:0.00257482759544993504)59:0.00305541290828758964,(A_J_UFMG2708:0.00404870639932339640,((A_J_BB311:0.00000100000050002909,A_J_UFMG2709:0.00000100000050002909)60:0.00000100000050002909,(A_J_CFBHt14300:0.00000100000050002909,A_J_BB292:0.00000100000050002909)65:0.00397239266252197212)86:0.00600019791780499311)92:0.00813871295311961035)91:0.00909253197649033049,(((A_J_CFBH17142:0.00391262790710886817,A_J_CFBH17143:0.00000100000050002909)68:0.00317690991033454375,(A_J_Ialc2:0.00000100000050002909,(A_J_CFBH17138:0.00000100000050002909,A_J_CFBH17140:0.00000100000050002909)96:0.00000100000050002909)86:0.00172383347895243406)88:0.00301292575756147369,(A_J_AF771:0.00347179457900161732,(((A_J_CFBH20222:0.00431223092843744348,(A_J_CFBHt5823:0.00457647306518983287,A_J_CFBH12884:0.00000100000050002909)22:0.00000100000050002909)50:0.00431734876611628710,(A_J_CFBH20218:0.00520323392980721455,(A_J_CFBH32819:0.00974677473947473637,A_J_CFBH32818:0.01781043309953458942)72:0.00295236338776564940)80:0.00309449414077819611)50:0.00208554500209135168,A_J_CFBH20219:0.00000100000050002909)56:0.00000100000050002909)95:0.00947443615286688856)73:0.00290499087819820478)74:0.00261479169633656522,(((A_J_ITH63_AF1047:0.00000100000050002909,((A_J_MZUSP0257:0.00267806231242500139,A_J_CFBHt14575:0.00000100000050002909)74:0.00000100000050002909,A_J_CTMZ01611:0.00000100000050002909)59:0.00000100000050002909)49:0.00261777077668168224,(((A_J_BB296:0.00368400742921372705,((A_J_CFBHt14303:0.00000100000050002909,A_J_CFBH12236:0.00214136319174937232)43:0.00000100000050002909,A_J_BB319:0.00000100000050002909)53:0.00000100000050002909)55:0.00175279034662785050,A_J_USNM303076:0.00000100000050002909)21:0.00000100000050002909,A_J_H566:0.00174545617088621105)29:0.00000100000050002909)52:0.00180177165041424782,A_J_CFBHt5853:0.00000100000050002909)100:0.02061817215502780021)92:0.01279270262143130180)100:0.05392353897399124879)100:0.04453510468951511758,(((A_marmorata_CTRU56:0.02242883281140882479,(A_marmorata_IGAdR2:0.00268163682035478610,(A_marmorata_CTRU130:0.00000100000050002909,A_marmorata_CFBHt14597:0.02567763655349378227)40:0.00000100000050002909)97:0.02303733435653454106)88:0.01985540903269001831,(((A_marmorata_CTRU57:0.00850734967599417295,A_marmorata_CTRU55:0.00414046819289878420)92:0.01071737848235577648,((((A_marmorata_UFMG10302:0.01392866464538204500,(A_marmorata_CFBHt14290:0.00000100000050002909,(A_marmorata_UFMG10298:0.00000100000050002909,A_marmorata_UFMG10304:0.00210619930611182903)97:0.00835635681358086121)75:0.00904677734045542664)52:0.00326836520840358613,(A_marmorata_UFMG10300:0.00216714879692831309,(A_marmorata_UFMG10297:0.00641437699724561709,A_marmorata_UFMG10296:0.00212245703498206229)95:0.00621157012426936609)97:0.01690745305123114023)90:0.00682847361346574418,((((A_marmorata_MNRJ65495:0.00183868207132795993,A_marmorata_CFBH27848:0.00460989143777092852)65:0.00198487238569261494,(A_marmorata_CFBHt14307:0.00969802812684220777,A_marmorata_CFBHt14306:0.00442981647858918786)46:0.00037921484255038607)63:0.00366571142212411202,(A_marmorata_CFBH27847:0.00334327025511662072,(A_marmorata_CFBH27849:0.00512564341527944455,((A_marmorata_CFBHt14314:0.00000100000050002909,(A_marmorata_CFBH27850:0.00000100000050002909,A_marmorata_CFBH12850:0.00000100000050002909)67:0.00000100000050002909)65:0.00413393260583599324,A_marmorata_CFBH34404:0.00310302686782085212)27:0.00000100000050002909)43:0.00156962218997289669)52:0.00155387069362431874)97:0.01537522088887232317,A_marmorata_MTR22738:0.01953387420190159235)58:0.00346749576390234992)56:0.00497580369337544993,(A_marmorata_CFBH34402:0.00454067387918430897,A_marmorata_CFBH27846:0.00418126856903283748)98:0.01537119092054651734)30:0.00208567177138660551)75:0.01150198289417025260,(((A_marmorata_CFBHt14305:0.00000100000050002909,(A_marmorata_CFBHt14596:0.00000100000050002909,(A_marmorata_CMRJ1:0.00000100000050002909,A_marmorata_CFBHt14295:0.02300504148693074263)65:0.00265800608460041573)53:0.00275143195787384267)43:0.00148731220529171502,(A_marmorata_CFBHt14294:0.00000100000050002909,(A_marmorata_CFBHt14293:0.00711621186203061779,A_marmorata_CFBHt14296:0.00000100000050002909)57:0.00501969679232288756)66:0.00000100000050002909)96:0.01523041158127803711,(A_marmorata_MNRJ73063:0.00179177919977992813,(A_marmorata_MNRJ75916:0.00000100000050002909,((A_marmorata_CFBH34391:0.00000100000050002909,A_marmorata_CFBH34411:0.00465605511224216270)82:0.00188309168475510411,A_marmorata_CFBH34389:0.00185911391880691675)48:0.00000100000050002909)88:0.00311596723433727168)98:0.01208792418477352797)100:0.02225518434435243276)98:0.02150478046732693174)100:0.07284744791252213691,((A_marmorata_CFBH6395:0.01125059494929390308,((A_marmorata_CFBH32814:0.00855963775454262124,A_marmorata_CFBH12864:0.00000100000050002909)33:0.00203225517393422917,A_marmorata_CFBH6396:0.00492683443133105480)28:0.00269082718481620381)71:0.01876632002029306190,((A_marmorata_CFBH15402:0.00000100000050002909,((((A_marmorata_CFBH15434:0.00414553565105609673,(A_marmorata_CFBH15409:0.00191245656492711451,((A_marmorata_CFBH15494:0.00345627275788406218,(A_marmorata_CFBH11533:0.00000100000050002909,A_marmorata_AF906:0.00188268464791227627)92:0.00708447051031800296)43:0.00500531270716857851,A_marmorata_CFBH15500:0.00387767928949807588)5:0.00000100000050002909)15:0.00153595933309658107)3:0.00000100000050002909,(A_marmorata_CFBH17451:0.00393026196378043913,A_marmorata_CFBH15542:0.00000100000050002909)57:0.00148405310742046851)5:0.00000100000050002909,A_marmorata_CFBH15497:0.00201707058759791275)7:0.00000100000050002909,A_marmorata_CFBH15443:0.00421706999140184641)20:0.00279725354314812628)87:0.01162792616578500055,((A_marmorata_CFBH17477:0.00894146452580934885,A_marmorata_CFBH15416:0.00194931351931073834)84:0.01243863178092008588,(A_marmorata_AF467:0.01369483848692480341,(((A_marmorata_MTR14086_AF2113:0.00000100000050002909,A_marmorata_CFBHt8026:0.00000100000050002909)7:0.00000100000050002909,(A_marmorata_CFBHt7953:0.00204349571561684203,((A_marmorata_MRT9861:0.00675980233583120017,(A_marmorata_CFBH36130:0.00000100000050002909,(A_marmorata_CFBHt8006:0.00000100000050002909,A_marmorata_CFBH23957:0.00412503946119687978)19:0.00000100000050002909)24:0.00000100000050002909)59:0.00329424013559013063,(A_marmorata_CFBHt8001:0.00000100000050002909,((A_marmorata_CFBH36131:0.00000100000050002909,(A_marmorata_CFBH11512:0.00207400041505159108,(A_marmorata_UNIBAN1986:0.00168059909776513915,(A_marmorata_CFBHt3183:0.00439701209198722996,A_marmorata_CFBH11534:0.00000100000050002909)45:0.00000100000050002909)49:0.00000100000050002909)18:0.00335431274258428044)8:0.00000100000050002909,(A_marmorata_CFBH11535:0.00000100000050002909,(A_marmorata_CFBH11536:0.00206911307220379115,A_marmorata_CFBH36132:0.00382359653361960625)33:0.00000100000050002909)19:0.00000100000050002909)9:0.00000100000050002909)10:0.00166015734754452852)8:0.00243031660583222474)12:0.00242993061409085267)31:0.00198447500994030322,A_marmorata_CFBH11532:0.00646161482828417396)80:0.00712227339449713649)72:0.00367656079568101429)43:0.00129239690263495259)58:0.00975774445543401737)100:0.05150760731588270580)100:0.03760027155064186999)87:0.01853231884314953185)100:0.04750259760048750057)93:0.03200371764237069927,(((A_ajurauna_H33:0.06057288641502697052,((A_ajurauna_CTMZ01932:0.09384393028189493002,(A_ajurauna_MZUSPfield1548:0.02201505851305821104,A_ajurauna_BB459:0.00240273761475044223)100:0.06374760127383766184)80:0.01590915756089335970,(A_ajurauna_H182:0.00152784724986244707,A_ajurauna_CTMZ01602:0.00000100000050002909)100:0.07141824752316051905)86:0.02940848962833053984)60:0.01483080480911474520,A_ajurauna_CTMZ02393:0.08660893878010827995)93:0.04974021171051248164,(((A_S_CFBHt10262:0.02944533130678927968,A_S_CY855:0.05352091923145052554)25:0.00000100000050002909,A_S_CTMZ02241:0.02454480378211359656)78:0.01543259644357836656,(A_S_AF512:0.00710979562828282542,(A_S_978425:0.00532106680104253802,A_S_ITH0585:0.00171658640757940879)43:0.00000100000050002909)100:0.02963376812934908136)100:0.13208489736690212646)94:0.03910621172536227208)99:0.06499171306198334164)100:0.11075159383281052428)58:0.05714040875925729263,(((A_B_ESTR307:0.27293766614675984972,(A_saci_MTR14648:0.04896220465649414599,A_saci_CHUNB49509:0.04978303065684613199)100:0.09371110789790679241)99:0.10600539418643233069,(A_martinezi_CHUNB40220:0.00000100000050002909,A_martinezi_CHUNB40218:0.00707957112639331487)100:0.27671519502166741500)99:0.11426995070699098866,((A_diptyx_IIBPH905:0.12861483361650641322,A_diptyx_RGA5254:0.08321721480621480094)100:0.10560721843580064827,(A_hylaedactyla_UFMT2:0.05889782339774188996,((A_hylaedactyla_MTR21603:0.07390642271706650279,A_hylaedactyla_ZUFG101:0.11351087199937101579)40:0.01960219505484652944,A_hylaedactyla_CTMZ06288:0.07536502909120681992)54:0.03498910480721912492)100:0.21424374717627223119)100:0.19633968945869381684)66:0.03461189587992313799)56:0.02349048238984995096)55:0.08022009275111499638,(A_I_CHUNB27648:0.14286859160806938962,A_I_CHUNB46034:0.09185993748839754725)100:0.27682578396870993753)20:0.03101012078294593244)41:0.06124685473789157064)100:0.62753117630907662150,L_lineatus:1.05497280665596315785)100:0.71105311117436043045,L_rhodomystax:0.76626401188905302053);
